# Supplementary material for: Delivery of Lutein by Using Modified Burdock Polysaccharide Aggregates: Preparation, Characterization, and In Vitro Release Properties
Source: Polymers (Basel). 2024 Jul 11;16(14):1982. doi: 10.3390/polym16141982 (PMC11281097; doi:10.3390/polym16141982)
Supplement: Supplementary file 1 [file polymers-16-01982-s001.zip]

Archive with 1 entries (1 files):
- polymers-3069044-supplementary.pdf
